# Supplementary material for: Enhanced Electrothermal Properties of Core–Sheath Lignin-Derived Carbon Nanotube Yarns with UHMWPE Insulation
Source: Polymers (Basel). 2025 Feb 19;17(4):537. doi: 10.3390/polym17040537 (PMC11860152; doi:10.3390/polym17040537)
Supplement: Supplementary file 1 [file polymers-17-00537-s001.zip]

Archive with 2 entries (2 files):
- SI 2025 0218.pdf
- Video S1  2025 0218.mp4
